# Supplementary material for: Microglial metabolic flexibility supports immune surveillance of the brain parenchyma
Source: Nat Commun. 2020 Mar 25;11:1559. doi: 10.1038/s41467-020-15267-z (PMC7096448; doi:10.1038/s41467-020-15267-z)
Supplement: Supplementary file 12 — Source Data File [file 41467_2020_15267_MOESM12_ESM.xlsx]

## Sheet: Figure 1d
Figure 1d	Mean NAD(P)H Lifetime between microglia and neuropil in control conditions
	Neuropil	Microglia
	1334.45	907.082
	1252.5	854
	1198.33	928.3
	1411.39	867.286
	1316.97	905.449
	1358.61	888.477
	1263.33	843
	1376.33	914.333

## Sheet: Figure 2b
Figure 2b	Relationship between blood and CSF glucose concentration
		Sham		Insulin
		Blood [Glc]	CSF [Glc]	Blood [Glc]	CSF [Glc]
		30.2	6.77257	5.3	4.1719
		10.8	5.17424	5.7	5.03879
		26.8	6.74548	3.6	3.71137
		25.2	7.66655	2.7	1.70669
		24.4	8.69598	2.1	1.40869
		17.9	8.0729

## Sheet: Figure 2c
Figure 2c	Blood glucose response to insulin injection
	Time	Sham				Insulin
	0	15.6	19.2	15.6	18.1	12.8	13.2	17.3	17.2
	15	26.1	15.6	26	30.4	25.2	29.4	33	30.2
	30	30.9	33	24.1	33	8.1	12.3	23.5	24.7
	45	28.5	22.2	31.2	33	6.1	6.2	13.8	9.8
	60	27.8	33.2	31.3	31.4	3	4.6	6.4	5.9
	75	25.2		31.3	30.3	2.8	3.3	4.4	2.9
	90	29.2		32.5	33	2.3	2.2	2.6	1.9

## Sheet: Figure 2d
Figure 2d	Microglial ramification index from sham or insulin injected mice
	Sham	Insulin
	15.3458	14.4788
	17.7935	13.0661
	15.2466	17.5225
	19.6505	17.1407

## Sheet: Figure 2e
Figure 2e	Number of microglial branch points from sham or insulin injected mice
	Sham	Insulin
	6.48276	7.36667
	6.42308	7.16667
	5.04545	7.32143
	6.54839	7.51429

## Sheet: Figure 2f
Figure 2f	Percent of brain volume occupied by microglia from sham or insulin injected mice
	Sham	Insulin
	35.4793	41.1281
	38.7904	37.7392
	35.8252	46.5227
	45.0394	44.9139

## Sheet: Figure 2i
Figure 2i	Microglial motility index plotted against glood glucose concentration
	Time	Microglial motility					Blood [Glc]
	0	0.308553	0.336905	0.155582	0.250534	0.359568	26.9	33	29.9	28.3	25.1
	1	0.320094	0.436229	0.339894	0.232793	0.333557
	2	0.283736	0.345763	0.288109	0.203225	0.345998
	3	0.283686	0.409057	0.227937	0.249577	0.35371
	4	0.277259	0.380163	0.257383	0.201855	0.341886
	5	0.282163	0.592325	0.250401	0.211528	0.351629
	6	0.294953	0.393525	0.297005	0.209612	0.328434
	7	0.264762	0.471115	0.272116	0.202772	0.316786
	8	0.310239	0.417948	0.330017	0.210241	0.357189
	9	0.289296	0.376298	0.216618	0.212315	0.325697
	10	0.293511	0.438772	0.266129	0.208441	0.296505
	11	0.288489	0.412571	0.293602	0.223272	0.317227
	12	0.30042	0.390972	0.362494	0.213376	0.338531
	13	0.264408	0.347595	0.262379	0.197741	0.293149
	14	0.207027	0.335831	0.237885	0.242204	0.471165
	15	0.219709	0.423025	0.284547	0.227968	0.402858	26.8	33	33	32.3	33
	16	0.209916	0.483159	0.334764	0.206187	0.442068
	17	0.169456	0.365852	0.268793	0.239272	0.377976
	18	0.072477	0.425972	0.415435	0.265801	0.367589
	19	0.695646*	0.46798	0.208644	0.183396	0.400581
	20	0.264767	0.403428	0.326165	0.232422	0.364844
	21	0.263965	0.487362	0.371937	0.234394	0.382814
	22	0.272131	0.416309	0.223348	0.269712	0.384199
	23	0.269916	0.466593	0.224903	0.264929	0.378383
	24	0.280557	0.455687	0.690673	0.245561	0.402074
	25	0.27284	0.404084	0.31277	0.380973	0.367818
	26	0.282191	1.40777	0.324803	0.241065	0.434364
	27	0.284116	0.41897	0.338643	0.260779	0.526791
	28	0.294378	0.36836	0.491087	0.29652	0.345769
	29	0.613969	0.70775	0.288142	0.243156	0.416985
	30	0.242315	0.354902	0.290703	0.257603	0.425222	21.2	27.1	22.6	21.9	15.3
	31	0.275859	0.351947	0.300845	0.265305	0.599621
	32	0.265164	0.353199	0.30198	0.258193	0.39504
	33	0.258818	0.371973	0.295811	0.570227	0.559864
	34	0.256486	0.817016	0.32147	0.237319	0.400493
	35	0.270253	0.275507	0.51855	0.25532	0.442957
	36	0.263394	0.312209	0.309158	0.258886	0.417692
	37	0.275327	0.380314	0.301227	0.40858	0.39072
	38	0.279986	0.675961	0.288272	0.241732	0.419641
	39	0.271232	0.284884	0.28983	0.244316	0.399565
	40	0.26304	0.307609	0.300612	0.250544	0.410334
	41	0.123784	0.302211	0.27646	0.259199	0.377519
	42	0.345083	0.340961	0.283041	0.247155	0.404647
	43	0.303836	0.301735	0.44427	0.534932	0.409122
	44	0.300921	0.291386	0.264863	0.265601	0.437878
	45	0.307338	0.327937	0.273803	0.237627	0.410049	9	13.3	8.1	9.9	9.9
	46	0.292617	0.281661	0.281976	0.255704	0.381629
	47	0.309825	0.352789	0.275244	0.254221	0.406621
	48	0.29459	0.329838	0.280304	0.159075	0.434465
	49	0.31085	0.435849	0.280055	0.281174	0.445177
	50	0.281645	0.349249	0.291831	0.327762	0.411638
	51	0.316354	0.297492	0.262645	0.527635	0.411465
	52	0.321894	0.309528	0.269033	0.347188	0.412233
	53	0.323392	0.27712	0.269604	0.237134	0.428503
	54	0.321679	0.292699	0.271391	0.476097	0.42098
	55	0.316918	0.274192	0.280228	0.220298	0.412955
	56	0.317692	0.30838	0.265166	0.235631	0.40567
	57	0.331276	0.30205	0.276243	0.229364	0.400843
	58	0.357595	0.305509	0.395409	0.210411	0.409384
	59	0.291338	0.304981	0.256644	0.222881	0.425926
	60	0.333949	0.275108	0.276302	0.27126	0.409249	3.7	5.8	6.4	6.1	4
	61	0.314794	0.277867	0.264502	0.204199	0.423785
	62	0.351439	0.284485	0.264304	0.211219	0.419552
	63	0.324545	0.289859	0.258041	0.192435	0.416676
	64	0.530855	0.90111	0.26897	0.226083	0.400156
	65	0.930931	0.228657	0.283894	0.343041	0.465423
	66	0.325754	0.242913	0.285518	0.224205	0.427443
	67	0.347243	0.236338	0.276949	0.223675	0.473786
	68	0.306697	0.263085	0.276627	0.187981	0.458871
	69	0.289468	0.237587	0.277527	0.232897	0.38888
	70	0.286502	0.24839	0.277947	0.245378	0.406617
	71	0.309302	0.237205	0.29417	0.22807	0.399215
	72	0.267362	0.235026	0.265646	0.232497	0.519203
	73	0.288964	0.247145	0.276236	0.241508	0.390966
	74	0.282176	0.237524	0.267782	0.224152	0.399247
	75	0.299855	0.260644	0.267999	0.259987	0.410792	2.8	5	3.3	5.9	3.3
	76	0.2982	0.257927	0.254121	0.247479	0.433272
	77	0.292198	0.264653	0.261024	0.227854	0.41526
	78	0.30068	0.252054	0.309713	0.228463	0.412488
	79	0.431916	0.837653	0.262668	0.2404	0.386944
	80	0.290381	0.237797	0.229747	0.232648	0.461334
	81	0.299937	0.266155	0.261131	0.239385	0.433077
	82	0.290031	0.280707	0.244038	0.232332	0.403046
	83	0.320995	0.295831	0.351233	0.234211	0.402704
	84	0.346119	0.266242	0.4444	0.254897	0.418939
	85	0.308488	0.256524	0.323273	0.233007	0.421147
	86	0.313123	0.239438	0.306641	0.258202	0.448212
	87	0.294852	0.246396	0.293089	0.231819	0.408105
	88
	89
	90						2.3	2	2.2	3.3	3.9

## Sheet: Figure 2k
Figure 2k	Microglial response to laser-induced lesion in insulin-treated mice
	Time	Fluorescence around lesion
	0	23.4288	50.329	40.9594	28.2237
	1	22.4152	48.401	38.834	26.2993
	2	22.3221	47.071	38.55	25.8925
	3	22.5121	46.62	36.5721	26.3181
	4	22.782	47.313	34.713	26.397
	5	23.7523	49.111	33.0104	26.0407
	6	18.7106	47.094	34.2027	25.6234
	7	20.5641	46.611	37.9744	25.3427
	8	21.6508	47.606	39.0401	25.1623
	9	20.8127	45.66	37.6596	24.9058
	10	21.1549	45.382	38.4172	24.5865
	11	21.1632	45.547	40.3447	24.361
	12	21.4174	44.904	39.3112	24.3559
	13	21.4424	45.185	37.9132	23.7326
	14	21.397	45.234	36.7503	23.7804
	15	21.3578	35.547	37.2141	23.0813
	16	22.0685	31.157	31.1109	16.2143
	17	24.1498	32.411	23.301	14.766
	18	27.6056	33.023	22.3575	13.8466
	19	33.8615	36.056	23.5109	13.4419
	20	40.7011	40.673	24.31	13.2202
	21	48.042	46.804	26.2382	13.0107
	22	52.5837	51.347	28.6276	13.0272
	23	55.9113	56.574	31.3722	13.1695
	24	57.1338	62.007	34.5897	27.9357
	25	58.3501	66.313	42.0174	28.4141
	26	58.8234	69.048	46.9382	20.5164
	27	56.62	71.706	54.3446	18.0302
	28	53.69	76.632	62.6043	17.4266
	29	55.2657	77.566	67.0257	24.0272
	30	55.3011	78.031	74.7605	38.5435
	31	55.1901	81.137	78.8473	46.7918
	32	56.0229	78.663	79.4601	52.5136
	33	57.169	78.516	77.8863	55.0893
	34	56.6215	80.241	75.1613	51.5225
	35	57.196	84.871	77.4651	50.0786
	36	59.8191	85.996	74.5571	49.1904
	37	60.3258	84.025	73.8289	48.9891
	38	59.4899	86.873	73.7526	48.7232
	39	58.1405	87.749	73.4129	49.0209
	40	59.4161	90.198	70.5737	48.9335

## Sheet: Figure 2l
Figure 2l	Number of microglia reaching laser lesion in insulin-treated mice
	% Cells responding	% Cells not responding
	100	0
	100	0
	100	0
	100	0
	94.1176	5.88235

## Sheet: Figure 3e
Figure 3e	Microglial ramification index in 10 or 0 mM glucose
	Glc	Agly.
	7.61781	7.35374
	8.40303	8.10505
	7.22822	7.68757
	7.49357	8.14382
	7.35005	7.34423
	8.93483	9.89611
	9.45765	9.60012

[truncated: 59 more sheets: Figure 3f, Figure 3g, Figure 3i, Figure 3j, Figure 3m, Figure 3n, Figure 4d, Figure 4e, Figure 4f, Figure 5a, Figure 5b, Figure 5c, Figure 5d, Figure 6c, Figure 6d, Figure 7e, Figure 7f, Figure 7g, Figure 7j, Figure 7k …]
